# Supplementary material for: Longitudinal changes in the abundance of IgA1 O- and N-glycoforms in IgA nephropathy
Source: Clin Exp Nephrol. 2025 Apr 7;29(8):1102–15. doi: 10.1007/s10157-025-02659-y (PMC12331428; doi:10.1007/s10157-025-02659-y)
Supplement: Supplementary file 2 — Supplementary file2 (XLSX 62 KB) [file 10157_2025_2659_MOESM2_ESM.xlsx]

## Sheet: Information
Longitudinal changes in the abundance of IgA1 O- and N-glycoforms in IgA nephropathy Clinical and Experimental Nephrology Masaya Hirayama1,2, Yukako Ohyama1,3, Yudai Tsuji1, Tetsuro Enomoto4, Midori Hasegawa3, Naotake Tsuboi3, Jan Novak5, Kazuo Takahashi1,3 1Department of Biomedical Molecular Sciences, Fujita Health University School of Medicine, 1-98 Dengakugakubo, Kutsukake-cho, Toyoake, Aichi …

## Sheet: Sheet1
			Subject number	Subject number_raw	Sex (Male,0; Female,1)	IgA (mg/dL)	GdIgA (ng/ml)	GdIgA/IgA	Age in years	MAP (mmHg)	Cr (mg/dL)	eGFR (ml/min/1.73 m2)	Urinary protein (g/gCr)	Urinary red blood cell count	Urinary red blood cell count more than 10/HPF, (yes, 1; No, 0)	N144 H5N4 (RA, %)	N144 H4N4 (RA, %)	N144 H5N4F1 (RA, %)	N144 H5N5 (RA, %)	N144 H4N5 (RA, %)	N144 H3N5 (RA, %)	N144 H5N3 (RA, %)	N144 bisection /triantennary (RA, %)	N144 diantennary (RA, %)	N144 Galactosylation of diantennary(RA, %)	N144 Galactosylation of triantennary (RA, %)	N144 Galactosylation of bisection (RA, %)	N340 H5N2 (RA, %)	N340 H5N4 (RA, %)	N340 H5N4F1 (RA, %)	N340 H6N5 (RA, %)	N340 H6N5F1 (RA, %)	N340 H5N5F1 (RA, %)	N340 Fucosylation (RA, %)	N340 Diantennary (RA, %)	N340 Triantennary (RA, %)	N340 Triantennary and bisection (RA, %)	N340 Galactosylation of diantennary (RA, %)	N340 Galactosylation of triantennary/bisection (RA, %)	GalNAc_Gal (3_2) (RA, %)	GalNAc_Gal (3_3) (RA, %)	GalNAc_Gal (4_2) (RA, %)	GalNAc_Gal (4_3) (RA, %)	GalNAc_Gal (4_4) (RA, %)	GalNAc_Gal (5_2) (RA, %)	GalNAc_Gal (5_3) (RA, %)	GalNAc_Gal (5_4) (RA, %)	GalNAc_Gal (5_5) (RA, %)	GalNAc_Gal (6_3) (RA, %)
T-CST	Pre-treatment	1	T-CST1	IgA01_RBX	1	343.417	8.44891	0.0246025	34	107	0.62	87.9	2.43	30-49	1	66.7953	1.82319	0.538758	20.9666	8.03479	1.83938	1.86711	30.8408	68.9051	98.6819	54.0064	81.0096	1.42933	2.13466	46.4368	2.24717	4.74177	43.634	94.1888	48.5714	6.98894	50.6229	100	71.326	2.55	4.94	2.66	13.62	23.23	2.23	12.41	23.81	5.54	3.38
		2	T-CST2	IgA08_RBX	0	231.676	4.74985	0.0205021	35	102.333	1.22	56.3	1.35	20_19	1	56.1052	1.46314	0	28.7025	10.7469	1.66258	1.3678	30.0405	56.2974	98.7718	54.7257	82.0886	1.80193	1.5973	44.4344	3.82959	5.19402	41.5995	89.0037	58.3846	9.0236	50.6231	100	72.4246	1.1	2.99	1.32	9.64	25.65	1.33	10.21	29.42	8.52	3.1
		3	T-CST3	IgA10_RBX	1	208.133	5.61912	0.0269977	35	97.6667	0.77	68.8	3.941	10_19	1	68.241	1.71853	1.29057	21.3676	6.58447	2.08843	1.93625	41.112	70.6157	98.7577	55.2571	82.8857	3.38904	5.35079	53.0338	2.25643	4.34666	31.6232	91.228	46.0317	6.60309	38.2263	100	72.6084	1.61	4.13	1.37	10.15	26.88	1.35	9.8	28.49	7.69	2.96
		4	T-CST4	IgA11_RBX	0	140.918	3.14287	0.0223028	18	94.3333	0.93	91.6	1.344	100<	1	61.3583	1.33457	1.44545	24.9024	8.676	2.08082	1.21039	35.6592	62.8141	98.9629	54.6664	81.9995	1.93173	2.89531	52.0269	1.01209	5.58666	36.5473	94.1609	54.9222	6.59876	43.1461	100	71.7647	1.08	3.75	0.86	8.26	26.82	0.88	8.5	29.42	9.3	3.46
		5	T-CST5	IgA12_RBX	0	272.354	5.33722	0.0195966	26	88	0.99	77	0.271	20_30	1	67.5242	1.85139	1.83615	19.1569	7.77606	1.82576	1.11827	28.7588	70.1153	98.7006	53.4213	80.132	1.55495	2.3084	57.6775	0.925877	5.60901	31.9242	95.2108	59.9859	6.53489	38.4591	100	72.3306	1.58	4.94	0.95	8.49	26.53	0.84	8.76	30.32	7.85	2.86
		6	T-CST6	IgA13_RBX	0	154.317	5.05905	0.0327834	61	104.667	1.43	40.3	0.21	30_49	1	59.7442	2.75468	0.958635	23.2704	10.25	3.0027	2.36368	36.5232	62.2261	97.8302	51.8309	77.7464	0.987012	1.3937	46.7013	2.96718	4.15428	43.7965	94.6521	48.095	7.12146	50.918	100	71.3287	1.58	6.08	1.15	10.16	33.53	0.82	7.26	25.15	7.57	1.94
		7	T-CST7	IgA19_RBX	1	299.405	6.40865	0.0214046	48	87.6667	1.39	32.9	0.091	20_29	1	64.051	4.74194	1.20524	16.8999	9.80424	3.28324	1.15517	29.9874	69.1874	96.6135	48.4693	72.704	1.72635	2.39595	51.3482	1.48527	4.2619	38.7824	94.3924	53.7441	5.74717	44.5295	100	70.9688	1.97	6.04	1.85	12.52	26.02	1.55	10.19	25.72	6.51	2.97
		8	T-CST8	IgA21_RBX	1	101.769	5.26788	0.0517632	47	88.3333	1.32	35	1.569	1>	0	52.7516	2.97729	1.26729	24.382	13.4287	5.17177	1.37041	42.9825	56.0741	97.3891	48.231	72.3465	2.39578	2.96314	43.1276	1.03066	2.32923	48.1535	93.6104	46.0908	3.35989	51.5134	100	68.8408	2.96	6.45	2.64	13.74	25.14	2.02	11.69	23.69	5.09	2.38
		9	T-CST9	IgA22_RBX	0	311.005	6.22705	0.0200224	19	74.6667	0.97	91.2	0.385	30_49	1	72.541	3.94055	1.54409	13.7693	6.37863	1.81721	0.695078	21.9652	77.5737	97.4751	51.4713	77.207	0.616911	1.38712	60.8345	1.16309	4.46562	31.5327	96.8329	62.2216	5.62871	37.1615	100	71.7155	0.88	3.72	0.55	6.17	28.35	0.37	6.07	30.06	12.39	2.73
		10	T-CST10	IgA37_RBX	1	183.063	6.29998	0.0344144	46	101.333	0.76	64.5	1.69	100<	1	57.0213	1.85243	1.47882	26.8039	10.2266	2.58805	1.45237	39.6186	59.2237	98.4661	53.7075	80.5613	0.564645	1.1147	53.538	2.0736	4.37659	38.3325	96.2471	54.6527	6.45019	44.7827	100	71.4678	0.98	4.77	0.69	7.78	29.12	0.63	7.23	30.11	10.21	2.59
	Post-treatment	11	T-CST1	IgA01_2year	1	245.009	7.71544	0.0314905	37	77.3333	0.67	78.8	0	0	0	54.6482	4.3507	0	22.0281	14.4491	4.18497	2.06314	40.6622	58.1645	96.3129	47.9604	71.9406	2.1508	2.50613	53.1835	0.916876	3.69642	36.3335	93.2134	55.6896	4.61329	40.9468	100	70.4222	2.28	4.55	3.08	14.74	21.84	2.74	12.83	23.58	5.14	3.74
		12	T-CST2	IgA08_2year	0	126.983	3.65342	0.0287708	38	99.3333	1.48	44.5	0.106	0	0	59.5265	2.49312	0	24.3508	8.90987	3.65862	2.00254	33.9574	60.991	99.0292	55.1014	82.6521	1.88513	2.60434	42.5323	0.983998	4.09904	46.191	88.2822	57.2934	5.08304	51.274	100	71.7475	1.43	3.14	2.08	12.21	22.95	2.05	12.21	27.61	6.65	3.59
		13	T-CST3	IgA10_2year	1	143.359	3.17424	0.0221419	37	89	0.67	78.8	0.615	0	0	64.7603	1.2823	1.04346	24.1276	7.87764	1.95208	1.7033	36.9193	66.6063	98.0239	52.0157	78.0235	4.36675	5.54589	51.7475	1.8052	4.03874	32.496	92.8223	45.1367	5.84394	38.3399	100	69.9712	1.6	3.82	1.71	11.86	24.89	1.66	10.63	27.73	6.82	3.5
		14	T-CST4	IgA11_2year	0	105.725	2.08005	0.0196742	21	96	0.98	82.8	0	0	0	53.3935	1.64211	1.48175	27.9396	11.7197	3.82327	1.45476	43.4826	55.1691	98.5473	51.8207	77.7311	2.61309	3.4604	45.1965	0.723081	5.39235	43.7956	93.2034	47.4759	6.11543	49.911	100	70.7509	1.38	3.81	1.44	9.5	25.52	1.27	9.23	28.3	9.08	3.4
		15	T-CST5	IgA12_2year	0	180.204	3.36421	0.0186689	29	99	0.89	83.8	0.066	0	0	63.2536	1.74696	1.77657	22.2899	8.55866	2.3438	1.14379	33.1924	65.6804	98.6925	53.3642	80.0462	2.28667	3.3622	56.4789	0.942706	1.77831	35.1512	93.4084	59.8411	2.72102	37.8722	100	69.0616	1.73	4.83	1.24	9.76	24.86	1.07	9.76	29.38	7.68	3.14
		16	T-CST6	IgA13_2year	0	91.3792	3.78288	0.0413976	63	100.333	1.34	42.9	0.089	0	0	56.1308	2.2878	0.885178	25.6096	11.5305	3.5368	2.2386	40.677	58.0621	98.0717	51.4212	77.1319	1.93458	2.58303	46.5669	1.04759	3.80582	44.062	94.4348	49.15	4.85342	48.9155	100	69.974	1.79	6	1.43	11.45	27.92	1.13	8.63	26.48	7.43	2.61
		17	T-CST7	IgA19_2year	1	207.108	4.92171	0.023764	50	96.6667	1.29	35.3	0.052	1>	0	63.5782	3.64053	1.21216	19.49	9.0081	3.0537	1.13928	31.5518	67.485	97.3407	50.6977	76.0466	2.80553	3.56112	53.7586	1.20207	2.73886	37.2359	91.9856	55.572	3.94093	41.1769	100	69.8569	1.99	4.66	2.34	13.57	23.63	2.21	12.53	25.25	5.23	3.44
		18	T-CST8	IgA21_2year	1	53.8943	1.37171	0.0254519	50	80.6667	1.38	32.8	0.532	1>	0	52.9345	2.25083	0.723676	27.6586	12.4129	4.01141	0.966981	44.0829	55.3006	97.9873	51.2142	76.8212	2.73438	4.72372	41.9765	1.25267	3.08036	46.2324	91.2892	46.7002	4.33303	50.5654	100	69.523	2.58	5.71	2.43	11.24	26.1	1.64	11.72	26.05	5.96	2.5
		19	T-CST9	IgA22_2year	0	205.427	5.09326	0.0247935	22	91.3333	0.91	88.6	0.025	0	0	64.4107	4.92733	0	15.0628	11.9287	3.67046	0.743297	30.6619	69.3381	96.4469	45.7182	68.5773	1.35504	2.20339	54.5863	1.25268	4.74204	35.8606	95.1889	56.7897	5.99471	41.8553	100	71.4408	0.87	3.43	0.69	7.51	27.17	0.55	7.26	30.09	9.86	3.65
		20	T-CST10	IgA37_2year	1	146.373	5.47802	0.037425	50	75.6667	0.75	63.9	0.098	1_4	0	64.4136	0	0	26.1901	9.39625	0	0	35.5864	64.4136	100	57.8653	86.798	1.43801	2.82933	46.0379	2.08937	2.93511	44.6703	93.6433	48.8673	5.02447	49.6947	100	70.0369	0	4.49	0.57	7.9	27.68	0.52	7.91	31.39	10.27	2.74
CO	Pre-treatment	21	CO1	IgA04_RBX	1	397.528	13.3907	0.0336849	78	82.6667	0.62	69.3	1.866	20_29	1	45.451	1.93767	0.801861	30.5869	15.6544	5.56821	0.732034	51.8095	48.1905	97.9896	49.4299	74.1449	4.21005	3.43003	36.8814	1.57063	3.43321	50.4747	90.7893	40.3114	5.00384	55.4785	100	69.6731	1.61	4.53	1.6	10.93	27.67	1.4	9.26	28.49	7.31	2.47
		22	CO2	IgA05_RBX	1	272.648	7.55457	0.0277081	65	93	0.84	52.4	1.324	50_99	1	59.0219	2.20182	0.830941	23.8431	10.8686	3.23369	1.79085	37.9454	62.0546	98.2259	51.4378	77.1567	1.04722	1.89914	49.1612	1.35672	4.32886	42.2069	95.6969	51.0603	5.68558	47.8924	100	70.6239	1.58	4.24	1.66	11.61	24.93	1.59	10.35	27.38	7.6	3.24
		23	CO3	IgA14_RBX	1	276.588	3.62236	0.0130966	29	104	0.97	76.3	0.854	1_4	0	70.5202	2.72777	1.71985	16.2512	7.17054	1.6104	1.60227	25.0322	74.9678	98.1807	52.8294	79.2441	0.594782	1.46241	61.551	1.08774	3.88973	31.4143	96.8551	63.0134	4.97748	36.3918	100	71.2258	1.62	6.37	0.93	9.69	31.74	0.63	8.48	25.86	7.93	2.17
		24	CO4	IgA27_RBX	1	272.478	8.04342	0.0295195	32	95.3333	0.8	67.7	1.013	1>	0	52.464	2.12043	1.12283	27.1403	12.1275	5.02496	1.13779	44.2927	55.7073	98.0968	49.9767	74.965	2.71219	2.27549	50.811	1.80019	2.43628	39.9648	93.2121	53.0865	4.23647	44.2013	100	69.8615	1.99	4.84	2	12.1	23.84	1.96	11.19	26.01	6.43	3.55
		25	CO5	IgA28_RBX	1	297.9	7.32105	0.0245755	55	93.3333	1.69	25.7	3.227	10_19	1	60.5484	2.90303	1.47639	20.005	11.394	3.67311	0.764795	35.0722	64.9278	97.7644	48.8555	73.2833	0.540743	1.2667	51.6222	1.92626	3.96182	40.6822	96.2663	52.8889	5.88808	46.5703	100	70.8811	1.52	7.19	0.97	10.4	29.11	0.84	7.73	25.15	8.66	2.65
		26	CO6	IgA30_RBX	0	244.373	6.19214	0.0253389	50	83	1.34	45.8	1.223	1_4	0	50.5673	3.39981	0.944824	26.0556	14.3938	4.63867	1.64393	45.0881	54.9119	96.9043	49.1667	73.7501	1.95043	3.10887	43.3614	3.03106	3.34527	45.2029	91.9096	46.4703	6.37633	51.5793	100	70.7874	1.99	6.9	1.01	9.61	30.65	0.61	6.99	25.73	8.55	2.37
		27	CO7	IgA39_RBX	1	285.983	7.2233	0.0252578	43	120	1.11	43.5	0.379	10_19	1	45.3301	3.60171	0.74556	24.4416	19.0363	6.84473	1.21239	50.3227	49.6773	96.3749	44.9894	67.4841	2.86375	4.5042	37.7591	3.0788	2.63011	49.164	89.5532	42.2633	5.70891	54.8729	100	70.1346	2.5	6.93	1.06	12.31	27.94	1.28	9.74	25.81	6.65	2.1
		28	CO8	IgA45_RBX	1	122.944	4.28944	0.0348895	41	83.3333	0.87	57.5	0.254	50_99	1	59.7728	2.37273	1.45076	22.11	10.9865	3.30718	0.767779	36.4038	63.5962	98.1345	50.5503	75.8254	1.69198	2.10834	52.2648	1.67924	4.93143	37.3242	94.5204	54.3731	6.61066	43.9349	100	71.6822	1.25	3.57	1.66	10.31	26.42	0.85	8.82	28.34	8.3	3.86
	Post-treatment	29	CO1	IgA04_2year	1	402.021	10.8841	0.0270734	80	75.6667	0.64	66.4	0.402	1_4	0	40.898	2.34481	0.941197	29.4075	19.0817	7.3896	1.34729	55.4222	44.184	97.3428	46.4677	69.7015	2.59014	3.271	32.5479	1.07056	3.59176	56.9287	93.0683	35.8189	4.66231	61.591	100	69.1899	1.51	3.88	1.44	10.52	26.45	1.32	11.11	28.85	7.48	2.5
		30	CO2	IgA05_2year	1	270.781	5.93925	0.0219338	67	81.3333	0.85	51.2	1.626	50_99	1	54.722	2.52746	0.788161	25.0678	12.9641	3.93046	1.97752	41.9624	58.0376	97.8226	50.1241	75.1861	0.884368	1.99505	47.6168	1.73932	4.19031	43.5742	95.3813	49.6118	5.92962	49.5038	100	70.6594	1.25	4.05	1.31	10.15	26.45	1.29	9.37	27.96	9.11	2.91
		31	CO3	IgA14_2year	1	239.072	2.61704	0.0109467	31	78.3333	0.89	82.3	0.144	5_9	0	67.9087	3.05318	1.7663	17.3048	8.04841	1.91867	1.79637	27.2718	72.7282	97.901	52.1392	78.2088	0.519918	1.67277	63.6257	0.823188	4.41014	28.9483	96.9841	65.2984	5.23332	34.1816	100	71.7701	1.42	5.32	0.83	8.89	31.28	0.63	8.08	27.51	8.42	2.45
		32	CO4	IgA27_2year	1	274.1	6.22744	0.0227196	34	95.6667	0.88	59.9	0.385	1>	0	51.604	1.52915	0.338855	28.6793	12.4045	5.44416	0.906703	46.528	53.472	98.5701	49.9793	74.969	2.22628	2.53966	47.6685	1.18741	3.91408	42.4641	94.0466	50.2082	5.10149	47.5656	100	70.2417	1.97	4.99	1.84	11.34	24.56	1.75	11.84	26.58	6.16	3.53
		33	CO5	IgA28_2year	1	338.682	7.1852	0.0212152	57	90.6667	2.15	19.4	1.207	1_4	0	61.6702	2.79388	1.36315	19.6083	11.1817	3.38279	0.588923	34.1728	65.8272	97.8779	49.1602	73.7404	0.623296	1.64772	53.8842	1.21757	4.97541	37.6518	96.5114	55.5319	6.19298	43.8448	100	71.3749	1.42	6.9	0.86	9.92	28.94	0.88	8.06	25.56	9.04	2.65
		34	CO6	IgA30_2year	0	222.671	4.85258	0.0217926	52	97	1.21	50.7	0.893	0	0	51.8703	3.47886	0.94495	24.7709	14.3536	4.58141	1.28945	43.7059	56.2941	96.9101	48.7313	73.0969	1.53242	2.29964	48.0871	1.78865	0.662421	45.6298	94.3793	50.3867	2.45107	48.0808	100	68.3659	1.88	6.71	1.04	9.58	30.91	0.67	7.26	25.45	8.69	2.37
		35	CO7	IgA39_2year	1	275.393	6.62864	0.0240697	46	96	1.15	41	0.368	5_9	0	46.7772	3.49329	0.868897	24.8619	17.9142	6.08458	1.43781	48.8606	51.1394	96.5845	46.1434	69.2152	1.55786	2.57249	38.9709	2.06928	2.75875	52.0708	94.6244	41.5433	4.82803	56.8988	100	69.4951	2.15	6.95	1.44	12.04	29.53	1.26	9.15	25.16	6.35	2.17
		36	CO8	IgA45_2year	1	350.246	3.62069	0.0103376	44	66.6667	0.84	58.6	0.113	20_29	1	58.8812	2.45246	1.42204	21.5066	12.1032	3.63451	0.696883	37.2443	62.7557	98.046	49.3287	73.993	1.68726	3.07709	49.5422	1.0697	4.5329	40.0909	94.1659	52.6192	5.60261	45.6935	100	70.7538	1.3	3.67	1.53	10.2	25.52	1.56	10.65	28.24	7.6	3.53
ORD	Pre-treatment	37	ORD1	C1_RBX	1	124.551	3.87341	0.0310989	47	87.3333	0.52	97.1	7.798	1_4	0	48.2931	1.68475	1.15887	28.927	14.1659	5.77036	0	48.8633	51.1367	98.3527	49.1302	73.6954	2.78816	2.77652	40.8561	0.920883	4.76399	47.8943	93.5144	43.6326	5.68488	53.5792	100	70.2034	1.1	3.67	1.11	9.81	28.47	1.08	9.51	29.6	8.16	2.63
		38	ORD2	C5_RBX	0	84.6286	1.95378	0.0230865	56	95	0.84	73.9	8.34	5_9	0	37.8464	2.83261	0.448766	28.8874	20.4449	9.54001	2.18532	58.8722	41.1278	96.5563	44.2878	66.4317	1.52891	7.08016	36.6474	3.29466	2.00008	49.4488	88.0963	43.7276	5.50103	54.9498	100	69.8906	1.56	4.52	1.26	9.81	29.39	0.96	8.58	27.2	8.67	2.47
		39	ORD3	C6_RBX	1	105.411	3.00705	0.028527	59	96.6667	0.77	59.2	6.25	10_19	1	36.0926	1.90886	1.2675	33.5309	20.2337	6.96649	1.23741	60.7311	39.2689	97.5695	47.9137	71.8705	2.99367	4.05326	45.8118	7.02992	6.49838	33.613	85.9232	49.8651	9.32729	42.9403	100	76.2325	1.59	3.83	1.71	11.39	26.17	1.51	10.99	26.73	6.09	4.06
		40	ORD4	C7_RBX	1	69.2634	1.47244	0.0212585	45	90	0.86	56.7	4.987	1_4	0	40.198	1.9873	1.2632	30.7735	18.7742	7.00376	1.9043	56.5515	43.4485	97.713	47.344	71.016	3.88846	5.29833	32.4281	3.11256	3.78603	51.4865	87.7007	37.7265	9.05605	60.5426	100	70.6052	1.8	4.02	1.71	12	25.26	1.6	10.59	25.75	6.71	3.92
		41	ORD5	C8_RBX	1	178.241	3.46565	0.0194437	50	116.333	0.65	74.7	10.795	1_4	0	55.5406	2.97394	0.890854	21.5178	14.3679	4.70893	1.54558	40.5946	59.4054	97.4969	47.1355	70.7033	2.10293	2.99151	42.5389	1.9691	4.51818	45.8794	92.9365	45.5304	5.29475	51.1741	100	70.7961	1.71	4.81	1.49	9.69	27.88	1.29	10.05	28.89	8.03	2.1
	Post-treatment	42	ORD1	C1_CR	1	80.3514	2.46626	0.0306934	51	93.6667	0.68	70.7	0	1>	0	41.7274	1.90929	0.941197	31.6121	18.58	5.23014	1.18267	55.4222	44.5778	97.8585	49.2006	73.8009	0.935363	2.04989	38.8206	1.71814	3.86211	52.6139	95.2966	40.8705	5.58025	58.1942	100	69.863	1.23	4.05	1.13	9.32	31.02	0.96	9.1	28.5	8.23	2.33
		43	ORD2	C5_CR	0	44.1958	1.04963	0.0237496	58	86.6667	0.73	85.4	0.051	1-4	0	38.8064	2.59389	0.564905	26.6323	20.7113	10.6913	1.72925	58.0348	41.9652	96.9095	42.4893	63.734	2.38395	4.89101	33.2747	2.15525	1.97267	55.3224	90.5698	38.1657	4.7788	60.1012	100	68.9812	1.62	4.46	1.54	10.48	28.23	1.27	10.02	26.71	7.4	2.84
		44	ORD3	C6_CR	1	76.8939	1.67762	0.0218174	61	106	0.65	70.6	0.062	1_4	0	42.0214	1.54492	1.78833	33.9576	16.8206	3.86717	1.18409	54.6454	45.3546	98.2968	51.6883	77.5324	1.88696	3.62323	37.1696	2.54649	3.89029	50.8834	91.9433	40.7928	4.69593	55.5794	100	70.4098	1.59	2.75	1.48	9.58	22.9	1.49	11.61	30.29	6.47	5.01
		45	ORD4	C7_CR	1	58.2525	0.934403	0.0160406	46	85.6667	0.61	82.1	0.079	1>	0	42.9178	2.75651	0.46859	27.7859	18.8459	7.22524	1.36995	53.8571	46.1429	97.0131	46.0588	69.0882	3.06277	4.38164	40.2301	1.43	2.62996	48.2655	91.1256	44.6117	4.87942	53.1449	100	69.253	0.91	3.99	1.39	9.72	27.64	1.3	10.11	27.19	7.77	3.44
		46	ORD5	C8_CR	1	120.176	1.99275	0.0165819	51	109	0.63	76.9	0	0	0	48.1417	4.1111	0.673457	23.3286	17.454	6.29118	1.70191	47.0738	52.9262	96.1162	45.3977	68.0966	2.52491	2.926	41.2573	1.57087	5.13188	46.589	92.9782	44.1833	4.12793	50.7169	100	70.5055	1.46	4.72	1.13	8.86	28.9	1.14	9.68	29.42	8.5	2.1
CST	Pre-treatment	47	CST1	IgA07_RBX	1	178.394	4.72155	0.026467	39	83	0.88	57.6	0.515	10-19	1	56.1885	4.13321	0.886525	18.3955	13.7511	5.23748	1.40763	37.3841	61.2083	96.6236	45.0656	67.5985	2.31195	3.20576	49.1639	6.13094	2.02937	37.1581	88.3514	52.3697	8.16031	45.3184	100	72.6689	2.82624	6.2126	3.11122	15.3518	23.4012	2.44831	11.5339	23.3525	5.26496	2.5654
		48	CST2	IgA23_RBX	1	157.082	2.38251	0.0151674	16	99.3333	0.53	125.3	0.534	100<	1	61.8601	4.3169	0.829278	17.6717	8.08044	5.70492	1.53665	31.4571	67.0063	96.7787	46.0139	69.0208	1.95796	2.34451	50.4246	5.80318	5.51285	33.9569	89.8943	52.7692	11.316	45.2729	100	74.9984	0	5.32138	1.0925	10.1442	27.2683	1.09682	9.41082	28.4015	9.3451	2.55835
		49	CST3	IgA26_RBX	0	376.906	4.12038	0.0109321	51	106	1.33	45.9	1.291	10-19	1	55.4922	3.6392	0.33557	22.4528	12.898	4.08305	1.09927	39.4338	59.4669	96.9401	48.8612	73.2919	0.971253	1.39846	49.6536	5.97011	2.53745	39.4692	91.6602	51.052	8.50757	47.9767	100	72.5776	1.87413	6.8575	1.08997	9.62568	29.7814	0	7.66254	25.9976	10.1295	2.20215
		50	CST4	IgA29_RBX	0	605.408	6.31882	0.0104373	68	164	2.11	25.5	0.706	20-29	1	56.1699	6.73348	0.513572	14.3495	11.5743	8.91955	1.73969	34.8434	63.4169	94.6911	38.528	57.7919	1.16255	1.02329	54.2347	2.67463	4.76	36.1448	95.1395	55.258	7.43463	43.5794	100	72.3533	1.9056	7.23231	1.02025	9.24174	29.2307	0.0609109	6.60507	26.5943	10.6059	1.97945
		51	CST5	IgA38_RBX	1	445.411	10.0961	0.0226669	71	88	0.74	58.6	2.908	50-99	1	56.7772	4.22973	0.380315	18.0106	12.4038	6.92237	1.27604	37.3367	61.3872	96.5549	43.2326	64.8489	2.46597	2.16611	52.5927	3.1621	5.01299	34.6001	92.2058	54.7588	8.17509	42.7752	100	73.0372	1.72198	6.70242	1.11221	8.74101	26.3934	0.995013	8.71687	28.8289	9.58195	2.23192
		52	CST6	IgA58_RBX	0	296.832	2.48173	0.00836072	35	94	0.89	79.4	0.079	50-99	1	53.2414	2.72993	1.28765	24.918	12.5546	3.74009	1.52832	41.2127	57.2589	97.6162	50.4623	75.6934	2.33564	3.19293	47.5211	3.69267	5.32418	37.9334	90.7788	50.7141	9.01685	46.9503	100	73.0684	1.04257	5.0702	0.458215	7.99822	26.7953	0	7.42363	30.1174	10.656	3.08955
		53	CST7	IgA59_RBX	0	615.608	5.71869	0.00928951	19	87.6667	0.61	143.1	0.485	30-49	1	73.0451	3.68866	0.660833	12.6091	7.05096	1.90091	1.04445	21.561	77.3946	97.617	49.8882	74.8323	1.01584	1.54173	64.8078	2.14357	5.11014	25.3809	95.2989	66.3495	7.2537	32.6346	100	74.0757	0	3.82509	0.950081	9.30834	26.7519	1.15132	8.76084	29.731	9.81382	3.327
	Post-treatment	54	CST1	IgA07_2year	1	127.548	3.52276	0.027619	42	75	0.67	76	1.08	20-29	1	53.4188	4.36256	0.939725	21.3074	12.5474	5.88439	1.53976	39.7391	58.7211	96.2854	46.2702	69.4053	4.93052	6.45393	39.9657	13.3624	2.22224	33.0652	75.2531	46.4197	15.5847	48.6498	100	77.3448	1.72231	4.27431	2.06213	10.6117	21.8998	2.54999	14.0512	27.5459	7.6987	2.91878
		55	CST2	IgA23_2year	1	134.856	1.52911	0.0113388	18	85.3333	0.59	111.4	0.722	30_49	1	59.3102	3.32755	0.795583	19.6382	11.5709	3.69812	1.65948	34.9072	63.4333	97.3771	48.5547	72.8321	1.65022	1.99498	54.0547	2.67415	4.76181	34.8642	93.6807	56.0497	7.43596	42.3001	100	72.5264	1.3243	5.33932	1.09004	9.56417	25.6503	1.18504	9.25759	28.5298	9.62316	2.97071
		56	CST3	IgA26_2year	0	209.298	2.17322	0.0103834	53	109.333	1.13	54.3	1.852	1_4	0	58.0635	3.53522	0.319489	20.1212	12.3194	4.50488	1.13626	36.9455	61.9182	97.1453	47.4228	71.1342	0.746777	1.12002	48.6597	2.58544	3.98801	42.9	95.5478	49.7797	6.57345	49.4735	100	71.0956	1.62237	7.52601	0	8.6759	29.0333	0.930099	6.8268	27.6344	10.1612	2.4589
		57	CST4	IgA29_2year	0	406.287	5.36013	0.013193	71	106.333	4.53	10.9	0.194	1_4	0	43.5419	7.64174	0.439207	14.873	17.731	13.2466	2.52658	45.8506	51.6228	92.5985	34.5157	51.7735	1.03473	0.930896	44.7402	3.30798	3.17441	46.8118	94.7264	45.6711	6.48239	53.2942	100	70.7211	2.06813	7.57325	1.688	10.8702	28.8352	0.958855	7.49514	23.7528	10.2171	2.17505
		58	CST5	IgA38_2year	1	426.534	5.79533	0.013587	73	79	0.74	58.2	0.688	50_99	1	58.9934	2.85795	0.302708	20.7032	10.3782	5.79111	0.973485	36.8725	62.154	97.7009	46.8141	70.2211	3.07451	1.90857	51.3387	3.54625	4.01148	36.1205	91.4707	53.2473	7.55773	43.6782	100	72.4344	1.54848	6.64025	0	9.57905	27.5522	0.937753	7.70002	27.7857	11.2347	2.26077
		59	CST6	IgA58_2year	0	195.901	1.64626	0.0084035	37	100	1	68.8	0.026	<1	0	51.0687	3.22605	0.89015	24.8304	13.7464	4.5366	1.7016	43.1134	55.185	97.0771	49.0236	73.5354	2.1625	2.30207	46.8966	2.70033	5.03939	40.8991	92.8351	49.1987	7.73972	48.6388	100	71.9709	1.02521	4.13178	0.696501	7.50789	24.4967	0.727348	7.72886	31.5043	11.1414	2.90641
		60	CST7	IgA59_2year	0	489.559	5.28485	0.0107951	21	79.6667	0.66	127.6	0.458	30-49	1	70.7421	3.61513	0.831919	14.0488	7.27689	2.46272	1.02238	23.7884	75.1892	97.596	49.5683	74.3524	1.1522	1.66309	62.4654	2.08111	4.29618	28.342	95.1036	64.1285	6.37729	34.7193	100	72.7894	1.37294	4.79551	0	9.98271	26.1414	1.04278	9.79566	28.7023	9.13172	3.24072
[truncated: 12 more columns]
